# Supplementary material for: Water-Recyclable Chitosan-Based Ion-Imprinted Thermoresponsive Hydrogel for Rare Earth Metal Ions Accumulation
Source: Int J Mol Sci. 2022 Sep 11;23(18):10542. doi: 10.3390/ijms231810542 (PMC9505209; doi:10.3390/ijms231810542)
Supplement: Supplementary file 1 [file ijms-23-10542-s001.zip]

Archive with 1 entries (1 files):
- ijms-1854265-supplementary.pdf
